# Supplementary material for: Identification of Marine Compounds Inhibiting NF-κBInducing Kinase Through Molecular Docking and Molecular Dynamics Simulations
Source: Biomolecules. 2024 Nov 22;14(12):1490. doi: 10.3390/biom14121490 (PMC11673129; doi:10.3390/biom14121490)
Supplement: Supplementary file 1 [file biomolecules-14-01490-s001.zip]

Archive with 1 entries (1 files):
- biomolecules-3309434-supplementary.pdf
